# Supplementary material for: Numerical Investigation of Oxygenated and Deoxygenated Blood Flow through a Tapered Stenosed Arteries in Magnetic Field
Source: PLoS One. 2016 Dec 12;11(12):e0167393. doi: 10.1371/journal.pone.0167393 (PMC5152821; doi:10.1371/journal.pone.0167393)
Supplement: S1 Fig — Finding optimal stent ratio with minimum shear tension in Case 1 of Table 2 (XLSX) [file pone.0167393.s001.xlsx]

## Sheet: Sheet1
0.3	65282
0.6	70606
0.45	74418
0.375	45033
0.45	65503
0.3375	64836
0.4125	80737
0.35625	66380
0.39375	78126
0.36563	79457
0.375	37418
