# Supplementary material for: Numerical Investigation of Oxygenated and Deoxygenated Blood Flow through a Tapered Stenosed Arteries in Magnetic Field
Source: PLoS One. 2016 Dec 12;11(12):e0167393. doi: 10.1371/journal.pone.0167393 (PMC5152821; doi:10.1371/journal.pone.0167393)
Supplement: S2 Fig — Finding optimal stent ratio with minimum temperature in Case 1 of Table 2 (XLSX) [file pone.0167393.s002.xlsx]

## Sheet: Sheet1
0.3	0.0078017
0.6	0.0036578
0.9	0.004696
0.75	0.0041018
0.3	0.0079224
0.3	0.0079223
0.525	0.0022509
0.375	0.0049825
0.4875	0.0022249
0.4125	0.0040966
0.46875	0.0022676
0.43125	0.0034603
0.45938	0.0019603
0.46875	0.0022515
0.45469	0.0022612
0.45938	0.0019618
