# Supplementary material for: Numerical Investigation of Oxygenated and Deoxygenated Blood Flow through a Tapered Stenosed Arteries in Magnetic Field
Source: PLoS One. 2016 Dec 12;11(12):e0167393. doi: 10.1371/journal.pone.0167393 (PMC5152821; doi:10.1371/journal.pone.0167393)
Supplement: S3 Fig — Effect of Hartmann number on optimal stent ratio with minimum temperature (XLSX) [file pone.0167393.s003.xlsx]

## Sheet: Sheet1
0.5	0.9093
1	0.9664
2	0.964
3	0.8062
4	0.493
