# Supplementary material for: Numerical Investigation of Oxygenated and Deoxygenated Blood Flow through a Tapered Stenosed Arteries in Magnetic Field
Source: PLoS One. 2016 Dec 12;11(12):e0167393. doi: 10.1371/journal.pone.0167393 (PMC5152821; doi:10.1371/journal.pone.0167393)
Supplement: S4 Fig — Effect of Magnetic number on optimal stent ratio with minimum temperature (XLSX) [file pone.0167393.s004.xlsx]

## Sheet: Sheet1
-3400000	0.7786
-2070000	0.798
-843000	0.8145
-210000	0.8224
-53000	0.8244
280000	0.8284
1120000	0.838
4490000	0.8702
11000000	0.9031
18000000	0.8953
